# Supplementary material for: Maternal and Infant Lipid-Based Nutritional Supplementation Increases Height of Ghanaian Children at 4–6 Years Only if the Mother Was Not Overweight Before Conception
Source: J Nutr. 2019 Apr 29;149(5):847–55. doi: 10.1093/jn/nxz005 (PMC6499103; doi:10.1093/jn/nxz005)
Supplement: nxz005_Supplemental_Files [file nxz005_supplemental_files.zip]

Archive with 5 entries (5 files):
- Online_supporting_material_Table_4.pdf
- Online_supporting_material_Figure_1.pdf
- Online_supporting_material_Table_1.pdf
- Online_supporting_material_Table_2.pdf
- Online_supporting_material_Table_3.pdf
